# Supplementary material for: Prognostic Value of the Number of Circulating Tumor Cells in Patients with Metastatic Non-Small Cell Lung Cancer
Source: Micromachines (Basel). 2025 Apr 15;16(4):470. doi: 10.3390/mi16040470 (PMC12029726; doi:10.3390/mi16040470)
Supplement: Supplementary file 1 [file micromachines-16-00470-s001.zip]

Archive with 1 entries (1 files):
- micromachines-3545027-supplementary.pdf
